# Supplementary material for: A Simple Method of Synthesis of 3-Carboxy-2,2,5,5-Tetraethylpyrrolidine-1-oxyl and Preparation of Reduction-Resistant Spin Labels and Probes of Pyrrolidine Series
Source: Molecules. 2021 Sep 23;26(19):5761. doi: 10.3390/molecules26195761 (PMC8510269; doi:10.3390/molecules26195761)
Supplement: Supplementary file 1 [file molecules-26-05761-s001.zip]

Archive with 1 entries (1 files):
- molecules-1384564 SF.pdf
